# Supplementary material for: Correlation between maximal tumor diameter of fresh pathology specimens and computed tomography images in lung adenocarcinoma
Source: PLoS One. 2019 Jan 25;14(1):e0211141. doi: 10.1371/journal.pone.0211141 (PMC6347433; doi:10.1371/journal.pone.0211141)
Supplement: S1 Dataset — (XLS) [file pone.0211141.s001.xls]

## Sheet: List
Serial	grosstype	gross2	Histology	RTSax mm	RTSre mm	CT_Slidethickness	PTS mm	ischemic3	Sex	Age	Predominant1	lepidic	pleura inv	LVI	Puckering	necrosis	specimen	Location	pT_8ed	cTax	cTre	pN	Stge_8ed
1	1	1	adc	23	24	2.5	23	2	1	71	4	0	1	0	1	0	2	1	2a			2	3
2	1	1	adc	30	34	5	33	1	1	64	4	0	1	0	1	0	2	1	2a			2	3
3	1	1	adc1	22	24	1.3	26	1	1	77	4	0	1	1	1	0	2	1	2a			2	3
37	1	1	adc	8	8	1	9	1	2	44	2	0	0	0	0	0	1	2	1a	1a	1a	0	1
5	1	1	adc	47	47	5	38	1	1	63	4	0	1	1	1	1	2	1	2a			1	2
158	2	2	adc	8.9	8.9	1	6	1	1	63	2	0	0	0	0	0	1	1	1a	1a	1a	0	1
7	1	1	adc	18	22	5	21	1	2	61	2	0	1	0	0	0	2	2	2a			0	1
8	2	2	adc	30	31	3	29	1	1	74	2	0	1	0	1	0	2	1	2a			0	1
9	1	1	adc	30	30	3	26	1	2	58	2	0	1	0	1	0	2	1	2a			0	1
36	1	1	adc	8	9	2	7	1	2	67	4	0	0	1	1	0	1	2	1a	1a	1a	x	1
90	2	2	adc	9.3	9.5	1	9	1	1	72	1	1	0	0	0	0	1	2	1a	1a	1a	0	1
115	2	2	adc	9.5	9.5	1	7	1	2	51	2	0	0	0	0	0	1	1	1a	1a	1a	0	1
117	4	1	adc mu	6.7	9.6	1	9	1	2	61	2	0	0	0	0	0	1	2	1a	1a	1a	x	1
15	1	1	adc	28	28	5	22	2	2	52	2	0	0	0	1	0	2	1	1c			1	1
127	2	2	adc	9.6	9.9	5	10	2	2	45	2	0	0	0	0	0	2	1	1a	1a	1a		1
18	1	1	adc	19	19	5	17	1	2	52	2	0	0	1	1	0	1	1	3			1	3
19	1	1	adc	23	26	3	24	1	1	69	3	0	1	1	1	0	2	1	3			0	2
20	1	1	adc	18	20	5	23	1	1	52	2	0	0	0	0	0	2	1	1c			1	1
23	3	2	adc	10	10	3	10	1	2	57	2	0	0	0	0	0	1	2	1a(m)	1a	1a	0	1
22	1	1	adc	21	22	2	23	1	1	63	3	0	1	0	1	0	1	2	2a			1	2
73	1	1	adc	10	10	1.5	8	2	2	42	2	0	0	0	0	0	1	2	1a	1a	1a	0	1
132	2	2	adc	9.2	10.6	3	9	1	1	55	1	1	0	0	0	0	1	2	1a	1a	1b	0	1
131	2	2	adc	9.6	10.6	5	10	1	2	41	2	0	0	0	0	0	1	1	1a	1a	1b	0	1
26	1	1	adc	10	10	5	11	1	2	56	2	0	0	1	0	0	1	2	mets				r4
40	1	1	adc	8	11	5	7	2	1	54	3	0	0	0	0	0	1	2	1a	1a	1b	x	1
76	1	1	adc	10	11	1	10	1	1	42	2	0	0	0	0	0	1	1	1a	1a	1b	0	1
31	3	2	MIA	9	10	1	10	1	2	64	1	1	0	0	0	0	1	2	1mi			0	1
164	2	2	adc	8.7	12.9	1	13	1	2	69	2	0	0	0	1	0	1	2	1b	1a	1b	0	1
159	1	1	adc1	9.3	13.8	1.5	12	1	2	75	3	0	0	0	0	0	1	2	1b	1a	1b	x	1
103	1	1	adc	12	12.6	2	13	1	1	49	2	0	0	0	0	0	1	1	1b	1b	1b	0	1
154	1	1	adc	10.8	13.5	5	12	1	1	55	2	0	0	0	1	0	1	2	1b	1b	1b	0	1
39	1	1	adc	24	24	3	28	1	1	64	2	0	1	0	1	1	2	1	2a			0	1
12	1	1	adc	14	14	2	14	1	2	56	2	0	0	0	0	0	2	2	1b	1b	1b	0	1
21	3	2	adc	14	14	2	9	1	2	53	2	0	0	0	0	0	1	1	1a	1b	1b	0	1
42	1	1	adc	12	12	1.5	12	1	2	57	3	0	1	0	1	0	1	2	2a			0	1
43	3	2	AIS	6	7	1.5	6	2	2	57	1	1	0	0	0	0	1	1	Tis			0	0
44	1	1	adc	23	23	5	27	1	1	56	2	0	0	1	0	0	2	1	1c			1	2
121	4	1	adc mu	13.6	14.2	2	18	1	2	72	2	0	0	0	0	0	1	2	1b	1b	1b	0	1
46	1	1	adc	24	25	1.5	36	1	1	70	3	0	1	1	1	0	2	2	2a			0	1
136	1	1	adc	12.8	14.5	2.5	15	1	1	71	3	0	0	0	0	0	2	1	1b	1b	1b	0	1
145	1	1	adc	11.9	14.9	5	10	1	2	50	2	0	0	0	0	0	1	1	1a	1b	1b	0	1
60	3	2	adc	11	15	5	11	1	2	45	2	0	0	0	0	0	1	2	1b	1b	1b	0	1
74	3	2	adc	13	15	1	16	1	2	68	1	1	0	0	0	0	1	1	1b	1b	1b	x	1
53	1	1	adc1	22	25	5	25	2	1	70	4	0	1	1	0	0	2	1	2a			0	1
24	1	1	adc	14	15	5	13	1	2	67	2	0	0	0	0	0	2	2	1b	1b	1b	0	1
11	1	1	adc	15	15	5	17	2	1	76	5	0	0	0	0	0	2	2	1b	1b	1b	0	1
156	1	1	adc	15	15	1.5	15	1	2	62	2	0	0	0	1	0	1	1	1b	1b	1b	0	1
89	2	2	adc	13.1	15.1	5	13	1	1	66	1	1	0	0	0	0	2	2	1b	1b	1b	0	1
109	2	2	adc	13.3	15.1	1	13	1	2	54	2	0	0	0	0	0	1	1	1b	1b	1b	0	1
148	2	2	adc	15.5	15.8	1.5	10	1	1	79	1	1	0	0	0	0	1	1	1a	1b	1b	x	1
49	2	2	adc	14	16	2	14	1	2	72	2	0	0	0	0	0	1	1	1b	1b	1b	0	1
58	2	2	adc	14	16	1	10	1	2	59	1	1	0	0	0	0	1	1	1a	1b	1b	0	1
25	1	1	adc	15	16	1.5	17	1	1	66	3	0	0	0	1	0	2	1	1b	1b	1b	0	1
63	3	2	AIS	21	22	1	9	1	2	57	1	1	0	0	0	0	1	1	Tis			x	0
32	1	1	adc	15	16	1.5	15	1	1	69	2	0	0	0	1	0	2	1	1b	1b	1b	0	1
171	2	2	adc	16	16	1	15	1	1	73	1	1	0	0	0	0	1	2	1b	1b	1b	0	1
133	1	1	adc	10.7	16.5	5	15	2	1	69	2	0	0	0	0	0	2	1	1b	1b	1b	0	1
56	1	1	adc	15	17	1.5	15	2	1	64	2	0	0	0	1	0	1	1	1b	1b	1b	0	1
57	2	2	adc	15	17	5	15	1	1	64	2	0	0	0	1	0	1	1	1b	1b	1b	0	1
29	1	1	adc	17	17	2.5	18	1	1	76	2	0	0	0	1	0	1	2	1b	1b	1b	0	1
81	1	1	adc	15.5	18	1	16	1	2	66	2	0	0	0	1	0	1	1	1b	1b	1b	0	1
41	1	1	adc	18	18	2	16	1	1	65	4	0	0	0	0	0	2	2	1b(m)	1b	1b	0	1
47	1	1	adc	18	18	5	15	1	2	54	2	0	0	0	0	0	2	1	1b	1b	1b	0	1
77	1	1	adc	30	30	1	33	1	1	85	2	0	1	1	1	0	1	2	2a			1	2
86	1	1	adc	18	18	1	17	1	1	70	4	0	0	0	0	0	2	1	1b	1b	1b	0	1
113	1	1	adc	17.8	18.6	3	18	1	2	79	2	0	0	0	0	0	2	1	1b	1b	1b	0	1
80	1	1	adc	6.4	6.9	3	6	1	2	61	2	0	0	0	0	0	1	1	r4			x	r3
55	4	1	adc mu	19	19	2.5	27	1	2	68	1	1	0	0	1	0	1	2	1c	1b	1b	0	1
59	2	2	adc	19	19	1.5	16	1	2	57	2	0	0	0	0	0	1	1	1b	1b	1b	0	1
93	2	2	adc	14.4	19.2	1	12	1	2	60	2	0	0	0	0	0	1	1	1b	1b	1b	0	1
72	1	1	adc	18	20	5	17	1	1	59	4	0	0	1	0	0	1	1	1b	1b	1b	0	1
79	3	2	adc	16.3	20.2	1	13	1	1	64	2	0	0	0	0	0	1	1	1b	1b	1c	0	1
170	1	1	adc	19.5	20.2	5	16	1	1	72	3	0	0	0	1	0	1	2	1b	1b	1c	0	1
160	1	1	adc2	12.7	20.5	1.5	28	1	2	75	2	0	0	0	1	0	1	1	1c(m)	1b	1c	x	1
122	1	1	adc	18.9	21.4	1	18	1	1	72	2	0	0	0	0	0	1	1	1b	1b	1c	0	1
92	1	1	adc	17.6	17.6	3	22	1	2	61	2	0	1	1	1	0	2	2	2a			0	1
104	1	1	adc	17.8	23.6	1	25	1	1	59	2	0	0	1	0	0	2	2	1c	1b	1c	0	1
10	1	1	adc	18	24	7	25	2	2	51	2	0	0	0	0	0	2	1	1c	1b	1c	0	1
144	2	2	adc	19.3	25.2	5	25	1	1	78	2	0	0	0	0	0	1	1	1c	1b	1c	0	1
97	2	2	mia	7.6	8.4	3	8	1	2	59	1	1	0	0	0	0	1	2	1mi			0	1
98	2	2	mia	5.9	5.9	3	6	1	2	59	1	1	0	0	0	0	1	2	1mi			0	1
99	2	2	mia	6.7	7.8	1	7	1	2	38	2	0	0	0	0	0	1	1	1mi			x	1
100	2	2	AIS	5.9	6.4	3	7	1	1	59	1	1	0	0	0	0	1	1	Tis			x	0
101	2	2	mia	9.3	10	1	10	1	2	52	1	1	0	0	0	0	1	1	1mi			x	1
102	2	2	mia	8.6	8.6	1	7	1	2	52	1	1	0	0	0	0	1	2	1mi			x	1
61	3	2	adc	21	23	1	17	1	1	72	1	1	0	0	0	0	1	1	1b	1c	1c	0	1
105	2	2	adc	20.9	20.9	1	18	1	2	51	2	0	0	0	0	0	1	1	1b	1c	1c	0	1
91	1	1	adc	21.3	21.3	1	21	1	2	69	2	0	0	0	1	0	2	1	1c	1c	1c	0	1
107	2	2	mia	20.4	20.4	1	13	1	1	71	1	1	0	0	0	0	1	1	1mi			0	1
108	1	1	adc	35.5	36	3	19	1	2	68	3	0	1	1	1	0	2	1	2a			0	1
116	1	1	adc	22.5	22.5	1	20	1	2	62	2	0	0	0	1	0	2	2	1b	1c	1c	0	1
110	2	2	mia	8	8.3	2	9	1	1	30	1	1	0	0	0	0	1	1	1mi			x	1
52	1	1	adc	22	23	2	19	1	2	73	2	0	0	0	1	0	1	1	1b	1c	1c	0	1
112	1	1	adc	21.7	21.7	2	25	1	2	63	2	0	1	1	1	0	2	1	2a			2	3
88	2	2	adc	24.2	24.7	3.8	25	1	1	72	2	0	0	0	1	0	2	1	1c	1c	1c	0	1
114	2	2	mia	18	18	1	20	1	1	62	1	1	0		0	0	1	1	1mi			0	1
45	1	1	adc	21	25	5	23	1	2	55	2	0	0	0	1	0	1	2	1c	1c	1c	0	1
4	1	1	adc	25	25	4	27	1	1	53	1	1	0	0	0	0	2	1	1c	1c	1c	0	1
62	1	1	adc	23	25	3	20	1	1	47	2	0	0	0	0	0	1	2	1b	1c	1c	0	1
54	1	1	adc2	25	25	5	23	2	1	70	2	0	0	0	1	0	2	1	1c	1c	1c	0	1
119	1	1	adc mu	21.2	21.2	1	18	1	2	37	2	0	0	0	1	0	1	2	r4				r3
120	2	2	adc	23.4	25.3	1	18	1	2	90	1	1	0	0	0	0	1	1	1b	1c	1c	x	1
70	1	1	adc	24	26	5	17	1	1	65	2	0	0	1	1	0	2	1	1b	1c	1c	0	1
50	1	1	adc	24	27	2	22	1	1	72	2	0	0	0	0	0	1	1	1c	1c	1c	0	1
126	2	2	mia	11.2	13.5	2	10	1	2	61	1	1	0	0	0	0	1	1	1mi			x	1
83	2	2	adc	27	27	3	23	1	2	74	2	0	0	1	0	0	1	1	1c	1c	1c	0	1
130	1	1	adc	15.5	17.3	5	15	1	1	35	2	0	0	1	0	0	2	1	1b			2	1
162	2	2	adc2	27	27	1	18	1	1	53	2	0	0	0	0	0	1	2	1b	1c	1c	x	1
27	1	1	adc	27	29	1	23	1	2	76	2	0	0	0	0	0	1	2	1c	1c	1c	0	1
69	4	1	adc mu	22	30	1	26	1	1	57	4	0	0	0	1	0	1	1	1c	1c	1c	0	1
134	1	1	MIA	12.8	15.1	5	12	1	2	51		1	0	0	0	0	1	1	1mi			0	1
68	2	2	adc	26	30	1	27	1	2	69	2	0	0	0	0	0	1	1	1c	1c	1c	x	1
138	1	1	adc	25.1	25.1	5	27	1	1	81	4	0	1	1	1	0	2	1	2a			2	3
140	2	2	adc	38.2	44.5	5	43	2	2	74	3	0	1	0	1	0	2	1	2a			0	1
71	2	2	adc	28	30	3	25	1	1	67	4	1	0	0	0	0	1	2	1c	1c	1c	0	1
6	4	1	adc mu	30	30	5	28	2	1	50	1	1	0	0	0	0	2	2	1c	1c	1c	0	1
146	1	1	adc	34	38.6	3	45	1	2	66	2	0	1	1	1	0	2	1	2b			2	3
82	2	2	adc	27.2	30.8	1	25	1	1	61	1	1	0	0	0	0	1	1	1c	1c	2a	0	1
95	2	2	adc	28.5	32.6	3	28	1	2	67	2	0	0	0	0	0	2	2	1c	1c	2a	0	1
111	1	1	adc	27.1	33.3	1	25	1	2	61	3	0	0	0	0	0	2	1	1c	1c	2a	0	1
151	2	2	adc	23.7	34	1.5	45	2	2	58	2	0	0	0	1	0	2	1	2b	1c	2a	0	2
65	2	2	adc	21	35	1	27	1	2	59	2	0	0	0	0	0	1	1	1c	1c	2a	0	1
157	1	1	adc	42.2	43.2	3	45	1	1	72	4	0	1	1	1	0	2	2	3			2	3
33	1	1	adc	29	35	2	32	1	2	69	2	0	0	0	1	0	1	1	2a	1c	2a	0	1
166	1	1	adc	24.5	41.5	3	42	1	2	66	2	0	0	0	1	0	2	2	2b	1c	2b	0	2
14	2	2	adc	31	31	5	31	2	2	73	2	0	0	0	1	0	2	1	2a	2a	2a	0	1
161	1	1	adc1	11.1	11.5	1	8	1	1	53	2	0	1	1	1	0	1	1	2a			x	1
96	2	2	adc mu	35.5	36	2.5	37	1	1	60	2	0	0	0	1	0	2	2	2a	2a	2a	0	1
163	1	1	adc	13.1	13.1	5	15	1	1	65	4	0	1	0	1	0	2	1	2a			0	1
16	2	2	adc	35	38	5	32	1	2	75	2	0	0	0	1	0	2	1	2a	2a	2a	0	1
118	2	2	adc	34.6	38.3	2	23	1	2	82	2	0	0	0	0	0	1	1	1c	2a	2a	x	1
167	2	2	MIA	11.4	12.3	1	12	1	1	58	1	1	0	0	0	0	1	2	1mi			x	1
168	2	2	ADC	23.4	48.4	3	44	1	1	73	1	1	1	1	1	0	1	1	2b			0	2
150	1	1	adc	38.7	41.4	2	32	1	1	63	3	0	0	0	1	0	2	1	2a	2a	2b	0	1
78	1	1	adc	41.3	41.3	5	35	1	2	77	2	0	0	0	1	0	1	2	2a	2b	2b	0	1

## Sheet: Survival data
Serial	pT_8ed	cTax	cTre	pN	Stge_8ed	Recur	Survival	PFS_mo
21	1a	1b	1b	0	1	0	0	58
37	1a	1a	1a	0	1	0	0	31
40	1a	1a	1b	x	1	0	0	55
73	1a	1a	1a	0	1	0	0	40
76	1a	1a	1b	0	1	0	0	43
115	1a	1a	1a	0	1	0	0	28
117	1a	1a	1a	x	1	0	0	24
127	1a	1a	1a		1	0	0	44
131	1a	1a	1b	0	1	0	0	63
145	1a	1b	1b	0	1	0	0	55
158	1a	1a	1a	0	1	0	0	50
23	1a(m)	1a	1a	0	1	0	0	57
11	1b	1b	1b	0	1	0	0	54
12	1b	1b	1b	0	1	0	0	58
24	1b	1b	1b	0	1	0	0	58
25	1b	1b	1b	0	1	1	0	13
29	1b	1b	1b	0	1	0	0	45
32	1b	1b	1b	0	1	0	0	44
47	1b	1b	1b	0	1	0	0	48
49	1b	1b	1b	0	1	0	0	52
52	1b	1c	1c	0	1	0	0	10
56	1b	1b	1b	0	1	0	0	51
57	1b	1b	1b	0	1	0	0	47
59	1b	1b	1b	0	1	0	0	46
60	1b	1b	1b	0	1	0	0	49
62	1b	1c	1c	0	1	0	0	51
70	1b	1c	1c	0	1	0	0	45
72	1b	1b	1b	0	1	0	0	44
79	1b	1b	1c	0	1	0	0	39
81	1b	1b	1b	0	1	0	0	42
86	1b	1b	1b	0	1	1	0	29
93	1b	1b	1b	0	1	0	0	40
103	1b	1b	1b	0	1	0	0	31
105	1b	1c	1c	0	1	0	0	27
109	1b	1b	1b	0	1	0	0	28
113	1b	1b	1b	0	1	1	0	11
116	1b	1c	1c	0	1	0	0	23
121	1b	1b	1b	0	1	0	0	27
122	1b	1b	1c	0	1	0	2	0
133	1b	1b	1b	0	1	0	0	3
136	1b	1b	1b	0	1	0	0	17
154	1b	1b	1b	0	1	0	0	53
156	1b	1b	1b	0	1	0	0	43
159	1b	1a	1b	x	1	0	0	47
162	1b	1c	1c	x	1	0	0	49
164	1b	1a	1b	0	1	0	0	46
170	1b	1b	1c	0	1	0	0	46
41	1b(m)	1b	1b	0	1	0	0	53
10	1c	1b	1c	0	1	0	0	59
27	1c	1c	1c	0	1	0	0	48
45	1c	1c	1c	0	1	0	0	54
50	1c	1c	1c	0	1	0	0	52
54	1c	1c	1c	0	1	0	0	35
65	1c	1c	2a	0	1	0	0	47
68	1c	1c	1c	x	1	0	0	46
69	1c	1c	1c	0	1	0	0	44
83	1c	1c	1c	0	1	0	0	42
88	1c	1c	1c	0	1	0	0	40
91	1c	1c	1c	0	1	0	0	41
95	1c	1c	2a	0	1	0	0	39
104	1c	1b	1c	0	1	0	0	28
111	1c	1c	2a	0	1	0	2	1
118	1c	2a	2a	x	1	0	0	27
144	1c	1b	1c	0	1	0	0	58
160	1c(m)	1b	1c	x	1	0	0	47
14	2a	2a	2a	0	1	0	0	58
16	2a	2a	2a	0	1	0	0	56
33	2a	1c	2a	0	1	0	0	51
78	2a	2b	2b	0	1	0	0	42
96	2a	2a	2a	0	1	0	0	34
150	2a	2a	2b	0	1	0	0	54
151	2b	1c	2a	0	2	0	0	54
166	2b	1c	2b	0	2	0	0	45
